# Supplementary material for: Fabrication of Co-Doped Covalent Organic Framework Nanosheets with Mild Interlayer Stress for Quantitative Detection of Alzheimer’s Disease Biomarkers
Source: Biosensors (Basel). 2026 May 8;16(5):271. doi: 10.3390/bios16050271 (PMC13204613; doi:10.3390/bios16050271)
Supplement: Supplementary file 1 [file biosensors-16-00271-s001.zip]

Archive with 1 entries (1 files):
- biosensors-4253343-Supplementary.pdf
